# Supplementary material for: Reactive oxygen species activate the Drosophila TNF receptor Wengen for damage-induced regeneration
Source: EMBO J. 2024 Jul 17;43(17):3604–26. doi: 10.1038/s44318-024-00155-9 (PMC11377715; doi:10.1038/s44318-024-00155-9)
Supplement: Supplementary file 3 — Source data Fig. 1 [file 44318_2024_155_MOESM3_ESM.zip]

Archive with 34 entries (23 files):
- Fig 1/
- Fig 1/Fig 1G/
- Fig 1/.DS_Store
- __MACOSX/Fig 1/._.DS_Store
- Fig 1/Fig 1I/
- Fig 1/Fig 1H/
- Fig 1/Fig 1F/
- Fig 1/Fig 1A/
- Fig 1/Fig 1D/
- Fig 1/Fig 1C/
- Fig 1/Fig 1B/
- Fig 1/Fig 1E/
- Fig 1/Fig 1G/.DS_Store
- __MACOSX/Fig 1/Fig 1G/._.DS_Store
- Fig 1/Fig 1G/1G stack.tif
- Fig 1/Fig 1I/.DS_Store
- __MACOSX/Fig 1/Fig 1I/._.DS_Store
- Fig 1/Fig 1I/DATA /
- Fig 1/Fig 1H/1H stack.tif
- Fig 1/Fig 1F/1F stack.tif
- Fig 1/Fig 1A/1A stack.tif
- __MACOSX/Fig 1/Fig 1A/._1A stack.tif
- Fig 1/Fig 1A/.DS_Store
- __MACOSX/Fig 1/Fig 1A/._.DS_Store
- Fig 1/Fig 1D/1D stack.tif
- Fig 1/Fig 1C/1C stack.tif
- Fig 1/Fig 1B/.DS_Store
- __MACOSX/Fig 1/Fig 1B/._.DS_Store
- Fig 1/Fig 1B/1B stack.tif
- Fig 1/Fig 1E/1E stack.tif
- Fig 1/Fig 1I/DATA /Source data (numerical) Fig1 and 3.xlsx
- __MACOSX/Fig 1/Fig 1I/DATA /._Source data (numerical) Fig1 and 3.xlsx
- Fig 1/Fig 1I/DATA /~$Source data (numerical) Fig1 and 3.xlsx
- __MACOSX/Fig 1/Fig 1I/DATA /._~$Source data (numerical) Fig1 and 3.xlsx
