# Supplementary material for: Reactive oxygen species activate the Drosophila TNF receptor Wengen for damage-induced regeneration
Source: EMBO J. 2024 Jul 17;43(17):3604–26. doi: 10.1038/s44318-024-00155-9 (PMC11377715; doi:10.1038/s44318-024-00155-9)
Supplement: Supplementary file 3 — Source data Fig. 1 [file 44318_2024_155_MOESM3_ESM.zip › Fig 1/Fig 1I/DATA /Source data (numerical) Fig1 and 3.xlsx]

## Sheet: Fig.1 graph data
				hh-Gal4>Eigerweak, UAS-GFP	disc	Cell death area ratio		hh-Gal4>Eigerweak, UAS-RNAi grnd VDRC1	disc	Cell death area ratio		hh-Gal4>Eigerweak, UAS-RNAi grnd VDRC2	disc	Cell death area ratio			hh-Gal4>Eigerweak, UAS-RNAi Traf2 VDRC	disc	Cell death area ratio			hh-Gal4>Eigerweak, UAS-RNAi Traf2 TRiP	disc	Cell death area ratio			hh-Gal4>Eigerweak, UAS-RNAi Tak1TRiP	disc	Cell death area ratio		hh-Gal4>Eigerweak, UAS-RNAi Tak1VDRC	disc	Cell death area ratio		hh-Gal4>Eigerweak, UAS-RNAi Wgn VDRC	disc	Cell death area ratio		hh-Gal4>Eigerweak, UAS-RNAi Wgn TRiP	disc	Cell death area ratio		hh-Gal4>Eigerweak, UAS-RNAi TRAF1 VDRC	disc	Cell death area ratio		hh-Gal4>Eigerweak, UAS-RNAi TRAF1 TRiP	disc	Cell death area ratio
					1	0.025821			1	0.00339444			1	0.00141166				1	0.0039437				1	0.00337691				1	0.0486074			1	0.00564839			1	0.17323			1	0.215453			1	0.090791			1	0.375705
					2	0.017151			2	0.00448773			2	0.00223975				2	0.00112944				2	0.00242271				2	0.0708135			2	0.00296405			2	0.240636			2	0.242154			2	0.0594343			2	0.213268
					3	0.021393			3	0.000384858			3	0.00917465				3	0.0118647				3	0.000899858				3	0.0188521			3	0.00230876			3	0.231032			3	0.212557			3	0.149515			3	0.201045
					4	0.030062			4	0.00220976			4	0.00362297				4	0.0006947				4	0.00280809				4	0.0682401			4	0.00121844			4	0.153867			4	0.200353			4	0.139802			4	0.162533
					5	0.010664			5	0.001761			5	0.00156751				5	0.00118389				5	0.00370354				5	0.0294636			5	0.00840084			5	0.121717			5	0.11839			5	0.13415			5	0.233448
					6	0.040253			6	0.00540806			6	0.00481017				6	0.00652512				6	0.00235066				6	0.0502901			6	0.00173952			6	0.0801081			6	0.210607			6	0.0939945			6	0.20008
					7	0.05487			7	0.00697253			7	0.00944039				7	0.00461632				7	0.00235035				7	0.0205344			7	0.00252587			7	0.287855			7	0.177738			7	0.105452			7	0.193585
					8	0.031744			8	0.00326404			8	0.000999125				8	0.00218335				8	0.00273623				8	0.0571411			8	0.00409249			8	0.168874			8	0.18073			8	0.150647			8	0.200182
					9	0.019141			9	0.00151109								9	0.00427732				9	0.00269581				9	0.0569731			9	0.00324595			9	0.262971			9	0.250093			9	0.131033			9	0.162976
					10	0.0157576			10	0.00846839								10	0.00590847													10	0.00674491			10	0.290473							10	0.147722
					11	0.0199794			11	0.00201699								11	0.00232829													11	0.00528931
					12	0.0193163			12	0.0027603								12	0.00288273
									13	0.0118311								13	0.00178411
									14	0.00277746								14	0.000333562
									15	0.00317522								15	0.00176178
																		16	0.00207564
																		17	0.00123755
																		18	0.000739688

## Sheet: Fig.3 graph data
		hh-Gal4>Eigerweak, UAS-RNAi Wgn VDRC	disc	Cell death area ratio		hh-Gal4>Eigerweak, UAS-RNAi Wgn VDRC, UAS-LicWT1.1	disc	Cell death area ratio		hh-Gal4>Eigerweak, UAS-RNAi Wgn VDRC, UAS-hepwt	disc	Cell death area ratio
			1	0.17323			1	0.00163451			1	0.336989
			2	0.240636			2	0.0622107			2	0.411348
			3	0.231032			3	0.05142			3	0.266571
			4	0.153867			4	0.039368			4	0.338401
			5	0.121717			5	0.0521186			5	0.270049
			6	0.0801081			6	0.0384588			6	0.351889
			7	0.287855			7	0.0611207			7	0.31887
			8	0.168874			8	0.00172773			8	0.0812561
			9	0.262971							9	0.342283
			10	0.290473							10	0.179811
