# Supplementary material for: Reactive oxygen species activate the Drosophila TNF receptor Wengen for damage-induced regeneration
Source: EMBO J. 2024 Jul 17;43(17):3604–26. doi: 10.1038/s44318-024-00155-9 (PMC11377715; doi:10.1038/s44318-024-00155-9)
Supplement: Supplementary file 4 — Source data Fig. 2 [file 44318_2024_155_MOESM4_ESM.zip]

Archive with 15 entries (9 files):
- Fig 2/
- Fig 2/Fig 2A/
- Fig 2/.DS_Store
- __MACOSX/Fig 2/._.DS_Store
- Fig 2/Fig 2B/
- Fig 2/Fig 2C/
- Fig 2/Fig 2D/
- Fig 2/Fig 2A/2A stack.tif
- Fig 2/Fig 2B/2B stack.tif
- Fig 2/Fig 2C/2C stack.tif
- Fig 2/Fig 2D/.DS_Store
- __MACOSX/Fig 2/Fig 2D/._.DS_Store
- Fig 2/Fig 2D/DATA/
- Fig 2/Fig 2D/DATA/Source data (numerical) Fig1 and 2.xlsx
- __MACOSX/Fig 2/Fig 2D/DATA/._Source data (numerical) Fig1 and 2.xlsx
