# Supplementary material for: Reactive oxygen species activate the Drosophila TNF receptor Wengen for damage-induced regeneration
Source: EMBO J. 2024 Jul 17;43(17):3604–26. doi: 10.1038/s44318-024-00155-9 (PMC11377715; doi:10.1038/s44318-024-00155-9)
Supplement: Supplementary file 5 — Source data Fig. 3 [file 44318_2024_155_MOESM5_ESM.zip]

Archive with 47 entries (37 files):
- Fig 3/
- Fig 3/.DS_Store
- __MACOSX/Fig 3/._.DS_Store
- Fig 3/Fig 3C/
- Fig 3/Fig 3D/
- Fig 3/Fig 3E/
- Fig 3/Fig 3B/
- Fig 3/Fig 3G/
- Fig 3/Fig 3I/
- Fig 3/Fig 3H/
- Fig 3/Fig 3A/
- Fig 3/Fig 3F/
- Fig 3/Fig 3C/3C Dcp1.tif
- __MACOSX/Fig 3/Fig 3C/._3C Dcp1.tif
- Fig 3/Fig 3C/3C Wgn.tif
- Fig 3/Fig 3C/3C reslice Dcp1.tif
- Fig 3/Fig 3C/3C reslice Wgn.tif
- Fig 3/Fig 3D/3D Grnd.tif
- Fig 3/Fig 3D/3D Dcp1.tif
- Fig 3/Fig 3D/3D reslice Grnd.tif
- Fig 3/Fig 3D/3D reslice Dcp1.tif
- Fig 3/Fig 3E/.DS_Store
- __MACOSX/Fig 3/Fig 3E/._.DS_Store
- Fig 3/Fig 3E/3E Stack_ Channel1 Mitosox_Chanel2 TP3.tif
- Fig 3/Fig 3B/3B Grnd.tif
- Fig 3/Fig 3B/3B Dcp1.tif
- Fig 3/Fig 3B/3B reslice Grnd.tif
- Fig 3/Fig 3B/3B reslice Dcp1.tif
- Fig 3/Fig 3G/.DS_Store
- __MACOSX/Fig 3/Fig 3G/._.DS_Store
- Fig 3/Fig 3G/3G Stack_ Channel1 Mitosox_Chanel2 TP3.tif
- Fig 3/Fig 3I/3I Dcp1.tif
- Fig 3/Fig 3I/3I Grnd.tif
- Fig 3/Fig 3I/3I Reslice Dcp1.tif
- Fig 3/Fig 3I/3I reslice Grnd.tif
- Fig 3/Fig 3H/3H Dcp1.tif
- Fig 3/Fig 3H/3H reslice Wgn.tif
- Fig 3/Fig 3H/3H RESLICE dCP1.tif
- Fig 3/Fig 3H/3H Wgn.tif
- Fig 3/Fig 3A/3A reslice dcp1.tif
- __MACOSX/Fig 3/Fig 3A/._3A reslice dcp1.tif
- Fig 3/Fig 3A/3A reslice Wgn.tif
- Fig 3/Fig 3A/3A dcp1.tif
- Fig 3/Fig 3A/3A Wgn.tif
- Fig 3/Fig 3F/.DS_Store
- __MACOSX/Fig 3/Fig 3F/._.DS_Store
- Fig 3/Fig 3F/3F Stack_Channel 1 Mitosox_Channel 2 TP3.tif
