# Supplementary material for: Reactive oxygen species activate the Drosophila TNF receptor Wengen for damage-induced regeneration
Source: EMBO J. 2024 Jul 17;43(17):3604–26. doi: 10.1038/s44318-024-00155-9 (PMC11377715; doi:10.1038/s44318-024-00155-9)
Supplement: Supplementary file 6 — Source data Fig. 4 [file 44318_2024_155_MOESM6_ESM.zip]

Archive with 41 entries (32 files):
- Fig 4/
- Fig 4/.DS_Store
- __MACOSX/Fig 4/._.DS_Store
- Fig 4/Fig. 4 G and H/
- Fig 4/Fig. 4 A/
- Fig 4/Fig. 4 F/
- Fig 4/Fig. 4 C/
- Fig 4/Fig. 4 D/
- Fig 4/Fig. 4 E/
- Fig 4/Fig. 4 B/
- Fig 4/Fig. 4 G and H/.DS_Store
- __MACOSX/Fig 4/Fig. 4 G and H/._.DS_Store
- Fig 4/Fig. 4 G and H/DATA/
- Fig 4/Fig. 4 A/.DS_Store
- __MACOSX/Fig 4/Fig. 4 A/._.DS_Store
- Fig 4/Fig. 4 A/4A reslice Dcp1.tif
- Fig 4/Fig. 4 A/4A Dcp1.tif
- Fig 4/Fig. 4 A/4A Wgn.tif
- Fig 4/Fig. 4 A/4A reslice Wgn.tif
- Fig 4/Fig. 4 F/4F reslice Grnd.tif
- Fig 4/Fig. 4 F/4F reslice Dcp1.tif
- Fig 4/Fig. 4 F/4F Dcp1.tif
- Fig 4/Fig. 4 F/4F Grnd.tif
- Fig 4/Fig. 4 C/4C Dcp1.tif
- Fig 4/Fig. 4 C/4C reslice Wgn.tif
- Fig 4/Fig. 4 C/4C reslice Dcp1.tif
- Fig 4/Fig. 4 C/4C Wgn.tif
- Fig 4/Fig. 4 D/4D reslice Dcp1.tif
- Fig 4/Fig. 4 D/4D reslice Grnd.tif
- Fig 4/Fig. 4 D/4D Dcp1.tif
- Fig 4/Fig. 4 D/4D Grnd .tif
- Fig 4/Fig. 4 E/4E Dcp1.tif
- Fig 4/Fig. 4 E/4E Wgn.tif
- Fig 4/Fig. 4 E/4E reslice Wgn.tif
- Fig 4/Fig. 4 E/4E reslice Dcp1.tif
- Fig 4/Fig. 4 B/4B Grnd.tif
- Fig 4/Fig. 4 B/4B Dcp1.tif
- Fig 4/Fig. 4 B/4B reslice Dcp1.tif
- Fig 4/Fig. 4 B/4B reslice Grnd.tif
- Fig 4/Fig. 4 G and H/DATA/numerical data fig.5.xlsx
- __MACOSX/Fig 4/Fig. 4 G and H/DATA/._numerical data fig.5.xlsx
