# Supplementary material for: Reactive oxygen species activate the Drosophila TNF receptor Wengen for damage-induced regeneration
Source: EMBO J. 2024 Jul 17;43(17):3604–26. doi: 10.1038/s44318-024-00155-9 (PMC11377715; doi:10.1038/s44318-024-00155-9)
Supplement: Supplementary file 6 — Source data Fig. 4 [file 44318_2024_155_MOESM6_ESM.zip › Fig 4/Fig. 4 G and H/DATA/numerical data fig.5.xlsx]

## Sheet: Data fig.5
		wgn mean pix int	salepv>rpr control	anterior	posterior		wgn mean pix int	salepv>rpr, rnai eiger	anterior	posterior		wgn mean pix int	salepv>rpr,sod1::cat	anterior	posterior				grnd mean pix int	salepv>rpr control	anterior	posterior			grnd mean pix int	salepv>rpr,rnai eiger	anterior	posterior			grnd mean pix int	salepv>rpr, sod1::cat	anterior	posterior
			1	55126	59837			1	75863	61259			1	69432	70090					1	101778	123258				1	98894	118048				1	122161	96071
			2	64135	62325			2	62527	62009			2	54141	53661					2	95267	89200				2	113728	94524				2	100660	107333
			3	67129	60968			3	71525	66498			3	32282	38945					3	102601	86627				3	94509	106092				3	106010	104695
			4	68229	76468			4	74194	68733			4	31215	46533					4	109624	90872				4	120271	114698				4	91824	115053
			5	80185	78136			5	66850	73195			5	54592	54886					5	99821	119606				5	134800	128690				5	132627	95854
			6	68976	67572			6	78361	90026			6	64670	67552					6	106198	124837				6	108777	96307				6	98121	116538
			7	66395	65308			7	68504	88885			7	48082	47188					7	109267	131019				7	118578	149902				7	107464	107955
			8	76170	73287			8	87961	76889			8	47527	39577					8	99867	110006				8	125126	112166				8	100957	99467
			9	78649	82428			9	75234	88157			9	65290	88765					9	100701	99526				9	100448	130545
			10	99482	96902			10	76345	70755			10	48612	50630					10	105357	101692				10	89367	96284
			11	89785	81751			11	84477	106704			11	47906	51143
			12	78904	94847			12	79541	93221			12	50631	52589
								13	73104	80902			13	48183	52401
								14	83758	71033			14	40510	47489
								15	78058	92566			15	54567	49628
								16	72831	73151			16	43710	43709
								17	76185	87548
								18	67220	66631
								19	88765	82987
