# Supplementary material for: Reactive oxygen species activate the Drosophila TNF receptor Wengen for damage-induced regeneration
Source: EMBO J. 2024 Jul 17;43(17):3604–26. doi: 10.1038/s44318-024-00155-9 (PMC11377715; doi:10.1038/s44318-024-00155-9)
Supplement: Supplementary file 7 — Source data Fig. 5 [file 44318_2024_155_MOESM7_ESM.zip]

Archive with 28 entries (21 files):
- Fig 5/
- Fig 5/.DS_Store
- __MACOSX/Fig 5/._.DS_Store
- Fig 5/Fig 5F/
- Fig 5/Fig 5E/
- Fig 5/Fig 5B/
- Fig 5/Fig 5C/
- Fig 5/Fig 5D/
- Fig 5/Fig 5F/5F nuclei.tif
- Fig 5/Fig 5F/5F P-p38.tif
- Fig 5/Fig 5E/5E P-p38.tif
- Fig 5/Fig 5E/5E nuclei.tif
- Fig 5/Fig 5B/.DS_Store
- __MACOSX/Fig 5/Fig 5B/._.DS_Store
- Fig 5/Fig 5B/DATA 5B/
- Fig 5/Fig 5B/5B strong.jpg
- __MACOSX/Fig 5/Fig 5B/._5B strong.jpg
- Fig 5/Fig 5B/5B regenerated.tif
- __MACOSX/Fig 5/Fig 5B/._5B regenerated.tif
- Fig 5/Fig 5B/5B mild.tif
- __MACOSX/Fig 5/Fig 5B/._5B mild.tif
- Fig 5/Fig 5C/5C P-p38.tif
- Fig 5/Fig 5C/5C nuclei.tif
- Fig 5/Fig 5D/5D GFP.tif
- Fig 5/Fig 5D/5D nuclei.tif
- Fig 5/Fig 5D/5D P-p38.tif
- Fig 5/Fig 5B/DATA 5B/Data Fig.5.xlsx
- __MACOSX/Fig 5/Fig 5B/DATA 5B/._Data Fig.5.xlsx
