# Supplementary material for: Reactive oxygen species activate the Drosophila TNF receptor Wengen for damage-induced regeneration
Source: EMBO J. 2024 Jul 17;43(17):3604–26. doi: 10.1038/s44318-024-00155-9 (PMC11377715; doi:10.1038/s44318-024-00155-9)
Supplement: Supplementary file 7 — Source data Fig. 5 [file 44318_2024_155_MOESM7_ESM.zip › Fig 5/Fig 5B/DATA 5B/Data Fig.5.xlsx]

## Sheet: Hoja1
	female wings salepv>rpr on (control)	wing num	area	sd	reg/no reg		female wings salepv>rpr on ap>rnai wng	wing num	area	sd	reg/no reg		female wings salepv>rpr on ci>rnai wng	wing num	area	sd	reg/no reg		female wings salepv>rpr on ap>rnai grnd	wing num	area	sd	reg/no reg		female wings salepv>rpr on ci>rnai grnd	wing num	area	sd	reg/no reg		female wings salepv>rpr on grnd minus homozigosis	wing num	area	sd	reg/no reg		female wings salepv>rpr on grnd minus heteozigosis	ala	area	sd	reg/no reg
		1	199.32	18.37	1			66	176.69	17.28	0			30	189.23	30.38	0			19	187.63	27.42	0			32	178.69	17.48	0			1	189.80	19.66	1			19	181.08	23.49	0
		2	187.80	18.44	1			64	180.10	18.82	0			29	184.16	35.68	0			10	190.47	41.53	1			19	186.74	19.32	0			2	188.99	21.85	1			8	176.90	22.95	0
		3	199.37	19.65	1			63	180.59	15.94	0			28	158.15	45.50	0			9	179.68	43.86	1			4	187.54	16.04	1			3	183.04	23.50	1			25	178.47	24.12	0
		4	187.26	18.63	1			62	183.36	19.07	0			27	164.97	51.22	0			8	207.07	31.50	1			56	208.92	19.40	1			4	194.11	22.32	1			1	203.41	26.78	1
		5	196.89	17.95	1			60	177.86	17.54	0			26	150.42	45.45	0			7	217.57	26.13	1			55	194.64	28.10	1			5	177.90	22.60	1			2	185.03	31.27	1
		6	209.28	18.27	1			59	176.52	17.77	0			25	148.89	46.45	0			6	216.82	26.36	1			54	197.08	19.99	1			6	190.54	20.41	1			3	194.27	23.82	1
		7	206.43	17.57	1			58	172.03	17.21+O8	0			24	154.19	46.89	0			5	198.44	36.11	1			53	195.44	19.00	1			7	192.24	22.65	1			4	190.71	22.46	1
		8	187.61	16.96	1			57	179.01	18.57	0			23	162.31	35.27	0			4	217.84	27.30	1			52	181.33	19.95	1			8	201.45	20.45	1			5	200.33	24.52	1
		9	181.96	17.60	1			56	173.65	17.16	0			22	158.28	31.97	0			3	208.68	45.78	1			51	213.58	21.02	1			9	194.20	22.06	1			6	210.13	23.39	1
		10	189.99	16.85	1			54	172.57	14.99	0			21	178.44	28.97	0			2	208.97	24.61	1			50	203.64	19.43	1			10	186.23	19.82	1			7	194.93	23.22	1
		11	188.63	19.87	1			53	182.12	18.23	0			20	161.25	29.75	0			1	221.38	22.57	1			49	210.92	18.91	1			11	195.05	21.01	1			8	196.46	23.02	1
		13	205.14	18.36	1			52	154.52	23.64	0			19	190.09	33.44	0			76	206.68	28.00	1			48	200.37	25.65	1			12	202.39	19.87	1			9	204.15	22.90	1
		14	198.35	18.31	1			51	182.33	16.22	0			18	188.47	34.64	0			75	207.67	27.26	1			47	195.40	19.54	1			13	188.14	20.64	1			10	189.96	22.21	1
		15	202.86	19.23	1			50	181.35	14.81	0			17	180.21	33.40	0			74	197.10	27.59	1			46	203.98	23.72	1			14	200.19	21.25	1			11	206.66	22.00	1
		16	193.52	19.34	1			49	118.92	23.06	0			16	154.15	30.12	0			73	191.45	28.25	1			45	194.16	33.25	1			15	190.09	22.21	1			12	182.66	21.91	1
		17	198.25	20.48	1			48	175.11	18.80	0			15	161.67	34.77	0			72	209.17	27.13	1			44	195.57	26.60	1			16	181.90	21.67	1			13	206.49	23.31	1
		18	187.53	24.24	1			47	178.22	18.21	0			14	174.00	40.11	0			71	205.53	33.60	1			43	188.59	25.24	1			17	190.32	21.13	1			14	191.97	23.86	1
		19	192.71	23.28	1			46	214.81	16.78	0			13	137.71	34.97	0			70	195.88	28.40	1			42	211.33	23.94	1			18	202.58	22.55	1			15	207.85	23.45	1
		20	200.75	21.81	1			45	182.58	17.38	0			12	140.13	45.13	0			69	203.83	25.78	1			41	202.28	20.97	1			19	185.65	20.73	1			16	200.72	24.22	1
		21	201.15	21.89	1			43	171.47	19.19	0			11	157.90	32.85	0			68	201.93	27.93	1			40	215.69	20.96	1			20	203.91	21.06	1			17	193.49	23.71	1
		22	195.14	17.98	1			41	176.92	16.78	0			10	127.27	29.19	0			67	206.06	27.51	1			39	210.84	20.21	1			21	189.69	23.09	1			18	204.95	23.20	1
		23	192.15	16.86	1			40	161.15	16.57	0			9	157.79	35.59	0			11	201.54	26.44	1			38	194.54	18.91	1			22	187.77	23.72	1			1	199.31	23.08	1
		25	201.06	17.54	1			39	182.36	16.97	0			8	167.95	64.71	0			12	202.14	0.00	1			37	211.13	18.71	1			23	190.22	22.76	1			2	210.40	26.39	1
		26	200.69	18.66	1			38	171.86	17.23	0			7	143.47	48.34	0			13	201.14	26.92	1			36	199.40	18.68	1			24	197.02	23.93	1			3	194.87	26.55	1
		27	198.83	19.44	1			36	170.88	15.89	0			6	171.79	45.21	0			14	210.51	26.35	1			35	204.98	17.52	1			25	196.83	23.57	1			4	183.80	23.41	1
		28	200.73	18.93	1			35	179.27	16.16	0			5	147.13	45.46	0			15	189.77	28.84	1			34	193.75	19.58	1									5	197.49	30.52	1
		29	198.54	17.85	1			34	175.02	16.61	0			4	161.46	35.50	0			16	203.89	28.67	1			33	190.36	18.02	1									6	191.42	24.60	1
		30	189.72	17.29	1			33	178.90	15.96	0			3	166.08	31.67	0			17	187.25	28.52	1			31	210.25	18.19	1									7	198.60	22.54	1
		31	205.72	20.09	1			32	172.00	15.41	0			2	152.23	27.92	0			18	188.16	28.55	1			30	214.68	17.35	1									9	204.53	22.31	1
		32	202.19	19.04	1			31	176.46	14.29	0			1	156.13	26.59	0			20	210.29	27.62	1			29	205.86	17.05	1									10	204.74	23.38	1
		33	183.29	18.58	1			30	170.38	15.60	0			16	156.13	26.59	0			21	188.70	29.35	1			28	184.94	18.08	1									11	202.38	24.29	1
		34	193.38	19.30	1			29	170.44	15.67	0			17	174.29	26.06	0			22	214.50	34.25	1			27	183.77	20.71	1									12	189.78	22.01	1
		35	195.47	19.02	1			28	166.24	16.83	0			18	189.24	25.76	0			23	182.33	29.09	1			26	203.49	17.11	1									13	215.56	23.40	1
		36	193.43	17.64	1			27	170.38	15.27	0			15	177.18	27.21	0			24	196.04	28.21	1			25	204.20	19.72	1									14	197.25	23.45	1
		37	184.67	18.94	1			25	179.76	16.09	0			14	175.68	25.49	0			25	224.82	42.20	1			24	207.02	17.32	1									15	190.95	22.52	1
		38	198.57	18.06	1			23	164.04	16.65	0			13	169.65	30.80	0			26	192.60	29.60	1			23	193.71	18.11	1									16	194.81	25.21	1
		39	206.78	17.39	1			21	168.59	17.64	0			12	186.66	22.49	0			27	221.31	28.18	1			22	201.05	18.25	1									17	206.68	24.84	1
		40	196.24	18.06	1			18	189.86	16.55	0			11	173.25	25.02	0			28	210.94	27.98	1			21	176.07	18.73	1									18	201.62	24.29	1
		41	204.90	17.93	1			16	178.75	21.55	0			18	182.09	24.27	0			29	208.89	28.43	1			20	205.91	19.20	1									19	198.64	22.68	1
		42	200.74	18.71	1			15	172.49	15.77	0			17	177.63	28.38	0			30	206.93	24.86	1			18	208.37	16.86	1									20	194.46	22.37	1
			209.57	19.21	1			12	71.28	33.94	0			16	155.02	27.17	0			31	205.85	24.41	1			17	207.78	16.50	1									21	186.42	22.83	1
		44	193.88	16.84	1			11	64.67	38.25	0			15	179.17	28.85	0			32	184.50	28.42	1			16	203.43	25.02	1									22	202.45	23.24	1
		45	189.99	17.01	1			10	68.71	37.96	0			14	179.32	25.75	0			33	185.83	27.84	1			15	204.99	17.36	1									23	194.62	23.13	1
		46	202.35	18.18	1			9	105.83	32.89	0			13	168.63	30.43	0			34	195.70	25.34	1			14	189.03	16.72	1									24	191.23	22.71	1
		47	209.11	18.47	1			8	70.98	36.31	0			12	188.47	23.09	0			35	203.23	25.26	1			13	190.04	16.60	1									26	209.63	24.60	1
		48	192.38	17.55	1			7	48.73	34.92	0			11	170.00	25.65	0			36	206.07	25.58	1			12	199.08	17.38	1									1	201.56	26.35	1
		49	196.59	16.53	1			6	64.61	43.72	0			8	170.11	26.79	0			37	220.68	27.07	1			11	184.38	15.53	1									2	209.47	27.72	1
		50	200.67	18.84	1			5	80.02	39.03	0			7	171.10	22.91	0			38	204.70	26.77	1			10	193.70	22.51	1									3	205.97	27.52	1
		51	205.05	19.19	1			4	52.56	41.93	0			6	175.75	23.65	0			39	200.62	27.06	1			9	192.73	21.12	1									4	205.79	26.92	1
		52	203.59	16.20	1			3	44.92	33.49	0			5	141.61	30.39	0			40	208.10	28.00	1			8	199.99	29.94	1									5	209.35	27.31	1
		54	194.42	17.49	1			2	53.56	37.36	0			4	161.06	22.27	0			41	196.96	30.02	1			7	179.99	29.94	1									6	195.37	27.33	1
		54	194.42	17.49	1			1	61.09	45.74	0			3	163.49	27.39	0			42	207.71	25.02	1			6	196.14	20.29	1									7	194.27	27.33	1
		56	188.68	17.99	1			67	63.30	35.22	0			2	145.10	30.42	0			43	206.28	26.37	1			5	194.99	17.36	1									8	194.27	27.33	1
		57	199.64	18.13	1			68	63.30	35.22	0			39	152.54	25.79	0			44	208.50	24.87	1			4	211.67	18.56	1									9	176.94	24.79	1
		58	199.59	17.49	1			65	191.91	18.11	1			40	181.92	23.38	0			45	207.48	24.01	1			3	208.65	19.13	1									10	194.15	26.24	1
		59	198.80	16.81	1			61	194.13	18.77	1			10	180.98	28.08	1			46	203.77	24.72	1			2	193.13	17.00	1									11	199.32	25.94	1
		60	191.17	17.46	1			55	200.58	18.48	1			10	182.11	28.09	1			47	194.05	26.70	1															12	188.28	27.06	1
		61	191.68	16.62	1			44	197.59	18.63	1			9	190.70	25.87	1			48	200.07	27.42	1															13	201.81	26.47	1
		62	202.18	19.48	1			42	195.25	18.02	1									49	206.99	26.04	1															14	189.57	27.68	1
		63	194.80	17.52	1			37	186.76	16.33	1									50	213.68	26.88	1															15	183.16	25.52	1
		64	180.35	16.19	1			26	195.06	14.95	1									51	211.57	25.89	1															16	218.83	25.42	1
		65	341.33	23.88	1			24	196.08	16.76	1									52	212.91	25.29	1															17	199.31	25.34	1
		66	188.02	18.24	1			22	193.29	16.67	1									53	201.92	28.79	1															18	187.63	27.74	1
		67	195.04	17.26	1			20	202.63	17.67	1									54	190.28	27.57	1															19	200.36	28.38	1
		68	207.37	18.37	1			19	190.75	18.36	1									55	202.71	26.15	1															20	202.10	25.46	1
		69	196.04	19.25	1			17	198.98	18.59	1									56	197.85	27.88	1															21	209.28	26.65	1
		70	196.10	19.20	1			14	191.18	17.07	1									57	195.05	27.91	1															22	192.92	27.47	1
		71	185.02	16.77	1			13	194.87	16.19	1									58	210.74	27.27	1															23	194.81	25.76	1
		72	199.46	18.41	1			69	64.94	33.67										59	193.47	27.86	1															24	183.62	25.10	1
		73	185.01	16.79	1															61	182.28	27.26	1															25	191.81	27.23	1
		74	198.08	19.14	1															62	220.79	22.43	1															26	199.59	26.27	1
		75	186.22	16.21	1															63	202.32	23.87	1															27	201.84	26.41	1
		76	191.13	17.55	1															64	198.89	22.28	1															28	197.90	25.86	1
		77	194.35	17.87	1															65	193.25	26.17	1															29	203.74	26.79	1
		78	201.47	17.16	1															66	193.23	24.20	1															30	218.26	27.91	1
		79	200.40	16.15	1															67	207.38	24.17	1															31	187.93	23.79	1
		80	193.28	18.96	1															68	192.42	23.43	1															32	181.78	24.97	1
		81	200.57	18.08	1															69	196.89	25.09	1															33	203.83	26.17	1
		82	206.35	16.10	1															70	188.02	26.05	1															34	209.99	25.32	1
		83	197.05	18.66	1															71	204.61	23.10	1															35	197.53	26.93	1
		84	200.35	16.99	1															72	205.85	22.96	1															36	195.45	23.84	1
		85	201.69	18.35	1															73	202.93	27.32	1															37	203.77	26.77	1
		86	213.49	18.13	1															74	204.61	24.62	1															38	205.61	25.14	1
		87	203.67	17.21	1															75	200.58	26.93	1															39	195.31	28.00	1
		88	204.78	16.69	1															76	218.11	24.95	1															40	201.02	27.68	1
		89	195.66	16.47	1															77	205.55	19.54	1															41	202.59	26.52	1
																				78	206.44	28.07	1
																				79	205.92	45.92	1
																				80	184.11	45.89	1
																				81	207.80	26.30	1
																				82	206.35	24.96	1
																				83	213.57	25.61	1
																				84	202.22	41.28	1
																				85	201.82	40.54	1
																				86	198.05	48.07	1
