# Supplementary material for: Reactive oxygen species activate the Drosophila TNF receptor Wengen for damage-induced regeneration
Source: EMBO J. 2024 Jul 17;43(17):3604–26. doi: 10.1038/s44318-024-00155-9 (PMC11377715; doi:10.1038/s44318-024-00155-9)
Supplement: Supplementary file 8 — EV Figures Source Data [file 44318_2024_155_MOESM8_ESM.zip]

Archive with 48 entries (34 files):
- Fig. EV1/
- Fig. EV1/.DS_Store
- Fig. EV1/Fig EV1 A/
- Fig. EV1/Fig EV1 A/dcp1 egr weak.tif
- Fig. EV1/Fig EV1 A/nuclei egr weak.tif
- Fig. EV1/Fig EV1 B/
- Fig. EV1/Fig EV1 B/UAS-egrw UAS-RNAiwgn hh-Gal4 mmp1-488 dcp1-532 topro-farred.lif - Series005.tif
- Fig. EV1/Fig EV1 C/
- Fig. EV1/Fig EV1 C/dcp1 wng rnai bloom.tif
- Fig. EV1/Fig EV1 C/nuclei wng bloom.tif
- Fig. EV1/Fig EV1 D/
- Fig. EV1/Fig EV1 D/composite rnai vienn alone.jpg
- Fig. EV1/Fig EV1 D/dcp1 rnai viena alone.tif
- Fig. EV1/Fig EV1 D/nuclei rnai vienna alone.tif
- Fig. EV1/Fig EV1 E/
- Fig. EV1/Fig EV1 E/Composite RNAI WGN BLOOM ALONE.jpg
- Fig. EV1/Fig EV1 E/DCP1 RNAI WGN BLOOM ALONE.tif
- Fig. EV1/Fig EV1 E/NUCLEI Rnai wgn bloom alone.tif
- Fig. EV1/Fig EV1 F/
- Fig. EV1/Fig EV1 F/Composite egr weak rnai grnd new.jpg
- Fig. EV1/Fig EV1 F/hh egr weak rnai grnd new.tif
- Fig. EV1/Fig EV1 F/nuclei hh egr weak rnai grnd new.tif
- Fig. EV1/Fig EV1 G/
- Fig. EV1/Fig EV1 G/Composite hh egr weak rnai traf2 new.jpg
- Fig. EV1/Fig EV1 G/dcp1 hh egrweak rrani traf2 new.tif
- Fig. EV1/Fig EV1 G/nuclei hhegr weak rnai traf2 new.tif
- Fig. EV1/Fig EV1 H/
- Fig. EV1/Fig EV1 H/Composite HH EGR WEAK RNAI TAK1 NEW.jpg
- Fig. EV1/Fig EV1 H/DCP1 HH EGR WEAK RNAI TAK1 NEW.tif
- Fig. EV1/Fig EV1 H/NUCLEI HH EGR WEAK RNAI TAK1 NEW.tif
- Fig. EV1/Fig EV1 I/
- Fig. EV1/Fig EV1 I/Composite egr weak rnai traf1 new.jpg
- Fig. EV1/Fig EV1 I/dcp1 egr weak rnai traf 1 new.tif
- Fig. EV1/Fig EV1 I/nuclei egrweak rnai traf1 new.tif
- Fig. EV1/Fig EV1 J/
- Fig. EV1/Fig EV1 J/Composite rnai ask1 .jpg
- Fig. EV1/Fig EV1 J/dcp1.tif
- Fig. EV1/Fig EV1 J/nuclei rnai ask1 .tif
- Fig. EV2/
- Fig. EV2/.DS_Store
- Fig. EV2/FIG EV2 A/
- Fig. EV2/FIG EV2 A/Composite enai np38.jpg
- Fig. EV2/FIG EV2 A/dcp1 rnai p38.tif
- Fig. EV2/FIG EV2 A/nuclei rnai p38.tif
- Fig. EV2/FIG EV2 B/
- Fig. EV2/FIG EV2 B/Composite lic wt.jpg
- Fig. EV2/FIG EV2 B/dcp1 lic wt.tif
- Fig. EV2/FIG EV2 B/nuclei lic wt.tif
